# Supplementary material for: Operando Studies of the Electrochemical Dissolution of Silver Nanoparticles in Nitrate Solutions Observed With Hyperspectral Dark-Field Microscopy
Source: Front Chem. 2020 Jan 17;7:912. doi: 10.3389/fchem.2019.00912 (PMC6978802; doi:10.3389/fchem.2019.00912)
Supplement: Supplementary Video 1 — The video shows the dissolution process of silver nanoparticles during its electrochemical oxidation in 250 mM KNO3 at an ITO electrode at a potential of −0.4 V for 10 s and 1.2 V for 300 s. Images were taken at an exposure time of 500 ms and an objective magnification of 100. [file Data_Sheet_1.ZIP]

Archive with 4 entries (4 files):
- Videos/Video S2.avi
- Videos/Video S1.avi
- Videos/Video 2_KCl.avi
- Videos/VIdeo 1_NO3.avi
